# Supplementary material for: Assessment of Genetic Diversity and the Population Structure of Species from the Fusarium fujikuroi Species Complex Causing Fusarium Stalk Rot of Maize
Source: J Fungi (Basel). 2024 Aug 14;10(8):574. doi: 10.3390/jof10080574 (PMC11355149; doi:10.3390/jof10080574)
Supplement: Supplementary file 1 [file jof-10-00574-s001.zip]

Archive with 1 entries (1 files):
- jof-3019210-supplementary.pdf
